# Supplementary material for: Myeloid-derived suppressor cell mitochondrial fitness governs chemotherapeutic efficacy in hematologic malignancies
Source: Nat Commun. 2024 Mar 30;15:2803. doi: 10.1038/s41467-024-47096-9 (PMC10981707; doi:10.1038/s41467-024-47096-9)
Supplement: Supplementary file 4 — Source Data [file 41467_2024_47096_MOESM4_ESM.xlsx]

## Sheet: Figure 1
	Fig 1A
	End point day	PBS+Isotype	Propranolol+Isotype	Doxorubicin+Isotype	Propranolol+Doxorubicin+Isotype
	14	1
	14	1
	15	1
	16	1
	16	1
	15		1
	16		1
	16		1
	18		1
	18		1
	18			1
	19			1
	19			1
	21			1
	21			1
	22				1
	23				1
	24				1
	26				1
	28				1
	Fig 1B
	End point day	PBS+Anti-Gr1	Propranolol+Anti-Gr1	Doxorubicin+Anti-Gr1	Propranolol+Doxorubicin+Anti-Gr1
	15	1
	16	1
	17	1
	18	1
	19	1
	15		1
	15		1
	15		1
	16		1
	17		1
	20			1
	22			1
	22			1
	23			1
	26			1
	22				1
	23				1
	23				1
	24				1
	27				1
	Fig 1C
		PBS	Prop	Dox	Prop+Dox
		38492.5	102147	45241.9	3422.04
		78301.4	14746.4	64415.2	7377.7
		65419.1	66651	70290.1	8098.87
		126797	66049.2	55563.5	15600
		61395.6	127240	17567.2	50380
		64520	22260	65480	12720
		111020	92540	85440	13080
		97820	103580	99780
		164760		80820
		93680		35100
	Fig 1D
		PBS	Prop	Dox	Prop+Dox
		239224	257799	158967	9496.15
		170543	79081.9	300965	51107
		94971.4	271847	155240	52380.7
		94750	250480	227264	19280
		40000	26320	98632.3	57360
		230960	89300	164880	52580
		172840	230720	265440	47180
		90000		166920
		108060		205240
				113960
	Fig 1E
		PBS	Prop	Dox	Prop+Dox
		22.8	4.56	15.2	54.3
		5.27	41.6	3.63	19.8
		8.09	5.55	7.13	37.5
		8.13	2.08	3.36	35
		9.76	5.85	41.2	79.5
		35.3	55.5	19.4	9.13
		6.12	7.84	4.17	58
		9.72	2.69	9.51	55.5
		10.1		4.08
		11.3
	Fig 1F
		PBS	Prop	Dox	Prop+Dox
		49.3	13.8	19.7	96.5
		8.49	60.3	5.41	12.7
		10.7	14.6	15.5	91.5
		35.2	6.98	5.86	87.3
		16	15.5	35	98
		19.7	87.5	19.1	25.2
		42.4	18	27.9	72.4
		43.3	7.84	53.6	88.6
		26.4		25
		13.4		61
	Fig 1G
		PBS	Prop	Dox	Prop+Dox
		46.9	14.5	34.2	99.1
		19.8	57	5.67	22.6
		24.6	33	23	25.4
		19.5	7	12.5	36.6
		19.1	12.1	29.7	63.2
		12.5	33.3	29.4	49.7
		17.7	26.7	3.93	39.5
		23.1	7.16	19.8	56.2
		16		11.8
		17.1		37.2
	Fig 1H
		PBS	Prop	Dox	Prop+Dox
		61.3	17.4	22.8	87.7
		18.9	82.1	3.65	17.5
		15	23.8	15.4	16.4
		31.6	15.3	11.5	85.8
		10.8	28.7	32.8	87.7
		18.9	42	32.4	64.1
		30.5	39.1	12	49.9
		27.8	28.2	28.6	90.2
		44.6		22.2
		22.2		43
	Fig 1I
		PBS	Prop	Dox	Prop+Dox
		52.2	23.4	36.1	100
		16.16	62	33.56	33.54
		27.78	32.9	42.2	56.5
		26.9	14.76	12.53	57
		33.9	31.45	66.8	68.47
		37.5	18.46	27.55	41.23
		21.74	44.68	39.46	61.79
		33.42	56.78	31.86	66.14
		22.75		17.13
		29.18		49.52
	Fig 1J
		PBS	Prop	Dox	Prop+Dox
		56.7	13.75	13.42	90.9
		6.51	72.7	13.2	12.96
		8.89	9.14	16.58	92.57
		16.39	10.31	4.08	93.58
		9.02	42.86	50.6	73.52
		19.54	31.92	17.48	36.42
		37.12	12.73	11.58	59.97
		21.53	11.63	23.87	62.44
		6.18		8.41
		14.25		31.63
	Fig 1K
	End point day	WT PBS+Isotype	WT Doxorubicin+Isotype	β2-AR-/- PBS+Isotype	β2-AR-/- Doxorubicin+Isotype
	14	1
	15	1
	15	1
	16	1
	15	1
	14	1
	15	1
	16	1
	15		1
	16		1
	17		1
	19		1
	15		1
	16		1
	15		1
	19		1
	21		1
	14			1
	14			1
	14			1
	15			1
	17			1
	17			1
	14			1
	16			1
	15			1
	16				1
	19				1
	20				1
	21				1
	23				1
	19				1
	20				1
	24				1
	Fig 1L
	End point day	WT PBS+Anti-Gr1	WT Doxorubicin+Anti-Gr1	β2-AR-/- PBS+Anti-Gr1	β2-AR-/- Doxorubicin+Anti-Gr1
	16	1
	19	1
	20	1
	20	1
	17	1
	20		1
	22		1
	22		1
	23		1
	26		1
	17		1
	20		1
	16			1
	16			1
	17			1
	18			1
	19			1
	18				1
	20				1
	21				1
	23				1
	24				1
	Fig 1M
	End point day	WT PBS	WT Doxorubicin	β2-ARfl/fl LysMCre PBS	β2-ARfl/fl LysMCre Doxorubicin
	12	1
	12	1
	12	1
	13	1
	13	1
	13	1
	15	1
	15	1
	15	1
	15	1
	16	1
	17	1
	16		1
	16		1
	17		1
	17		1
	17		1
	18		1
	19		1
	17		1
	18		1
	18		1
	18		1
	19		1
	19		1
	19		1
	12			1
	13			1
	13			1
	14			1
	14			1
	14			1
	15			1
	15			1
	14			1
	15			1
	15			1
	15			1
	16			1
	17				1
	17				1
	18				1
	18				1
	20				1
	21				1
	22				1
	22				1
	24				1
	19				1
	20				1
	21				1
	21				1
	22				1

## Sheet: Figure 2
	Fig 2A																Independent Experiment #2															Independent Experiment #3
	Concentration	WT+PBS			WT+ISO			β2-AR-/-+PBS			β2-AR-/-+ISO							WT+PBS			WT+ISO			β2-AR-/-+PBS			β2-AR-/-+ISO						β2AR-/-			WT + ISO
	0	0.947368	0.97076	1.08187	0.913043	1.10277	0.98419	1	0.972376	1.02762	0.947368	0.964912	1.08772				0	1.07488	0.948915	0.976207	1.0373	0.992109	0.970588	1.03102	0.983577	0.985401	1.0307	0.986842	0.982456			0	1.06402	1.04878	0.887195	0.962472	1.08168	0.95585
	1	0.97076	0.900585	1	0.960474	1.00198	0.98419	1.0442	0.966851	1.03867	0.994152	1.02339	0.97076				1	1.08327	1.02869	1.02869	1.09541	1.16427	1.05021	1.0438	1.07117	0.870438	1.0943	1.09868	0.993421			1	1.01524	0.911585	0.984756	0.960265	0.986755	0.889625
	10	1.16374	1.05848	1.1462	1.13241	1.12055	1.1917	1.09945	1.12155	1.10497	1.08772	1.12865	1.15205				10	1.35199	0.911127	1.04129	1.09326	0.974892	0.994261	0.905109	1.20438	0.970803	1.00877	1.04386	1.00219			10	1.11281	1.11585	1.13415	1.05519	1.04856	1.06622
	100	2.78947	2.73099	2.60234	1.96245	2.06917	1.96245	2.56354	2.67956	2.78453	2.7076	2.71345	2.83041				100	1.37509	1.3352	1.28482	1.3472	1.41176	1.34935	0.985401	1.26642	1.18248	1.44079	1.43421	1.34649			100	1.52439	1.55488	1.59451	1.11921	1.21192	1.21192
	1000	4.69591	4.89474	4.59649	3.80632	3.9249	3.94862	4.8011	4.72376	4.8453	4.96491	4.92982	4.98246				1000	1.92015	1.90966	1.93065	1.8099	1.77762	1.79268	1.67336	1.64781	1.67518	1.91009	1.90789	1.90132			1000	2.125	2.07927	2.29573	1.56291	1.52318	1.50331
	Fig 2B																Independent Experiment #2															Independent Experiment #3
	Concentration	WT+PBS			WT+ISO			β2-AR-/-+PBS			β2-AR-/-+ISO							WT+PBS			WT+ISO			β2-AR-/-+PBS			β2-AR-/-+ISO						β2AR-/-			WT + ISO
	0	0.947368	0.947368	1.10526	0.993789	0.987578	1.01863	0.982301	0.982301	1.0354	0.922566	1.00885	1.06858				0	1.09589	0.913894	0.990215	1.03248	0.996877	0.970643	1.04916	0.968886	0.981954	1.03434	1.00343	0.962225			0	0.942932	1.14311	0.91396	0.97582	1.04663	0.977547
	1	0.894737	0.924812	1.08271	1.00621	0.987578	1.01242	1.13496	0.949115	1.05531	1.00221	0.995575	1.02212				1	1.16047	1.06262	1.03914	1.11305	1.16177	1.03248	1.07716	1.07156	0.851276	1.13324	1.11882	1.00755			1	1.10097	1.17735	1.06146	0.979275	0.994819	0.920553
	10	1.09023	1.1203	1.25564	1.1118	1.04348	1.16149	1.02212	1.06858	1.16814	1.0354	1.06195	1.24779				10	1.24657	0.898239	1.01174	1.11118	0.921924	0.905059	0.939017	1.17797	0.948351	1.00343	1.02404	1.07555			10	1.24583	1.21686	1.22212	1.02073	1.019	1.02418
	100	2.01504	2	2.12782	1.61491	1.62112	1.62112	1.67257	1.81195	2.00442	1.85841	1.80531	1.95796				100	1.26223	1.22701	1.1409	1.07933	1.07745	1.05122	0.97262	1.23584	1.1257	1.29602	1.31868	1.2239			100	1.43547	1.45391	1.48551	0.927461	1.02245	1.01036
	1000	5.33835	5.33835	5.36842	4.32919	4.26708	4.29193	4.79204	4.91814	5.01106	4.84513	4.84513	4.76549				1000	1.70842	1.72407	1.72016	1.51405	1.51218	1.50843	1.71189	1.67828	1.70442	1.79052	1.79258	1.78434			1000	1.90694	1.87269	2.10711	1.23489	1.20034	1.17962
	Fig 2C																Independent Experiment #2															Independent Experiment #3
	Concentration	WT+PBS			WT+ISO			β2-AR-/-+PBS			β2-AR-/-+ISO							WT+PBS			WT+ISO			β2-AR-/-+PBS			β2-AR-/-+ISO						β2AR-/-			WT + ISO
	0	1.06195	1.04204	0.896018	1.00178	1.01243	0.98579	0.910526	1.08947	1	1.05	0.93871	1.01129				0	0.936073	1.01218	1.05175	0.991379	1	1.00862	0.953069	0.990975	1.05596	0.975945	0.957045	1.06701			0	1.03106	0.968432	1.00051	1.00322	0.983897	1.01288
	1	1.04867	1.13496	1.16814	0.969805	0.895204	0.969805	1.08947	1.02632	1.05789	0.962903	0.933871	1.04516				1	1.00093	0.974549	1.02453	0.967391	1.02581	1.00679	1.00449	0.991011	1.00449	1.02045	0.988439	0.991107			1	1.014	0.9874	0.997456	0.94753	0.987456	0.974253
	10	1.10177	1.25442	1.23451	1.23623	1.09236	1.26821	1.24211	1.25263	1.26316	1.2	1.12742	1.16129				10	1.08838	1.0745	1.06201	1.02446	1.04484	1.04755	1.05438	1.00315	1.01528	0.995109	1.02445	1.0458			10	1.1553	1.14263	1.1311	1.04415	1.04815	1.07149
	100	1.81195	1.81195	1.97124	1.51332	1.55062	1.49201	1.65789	1.38947	1.47895	1.43226	1.43226	1.46129				100	1.48097	1.39422	1.59208	1.32759	1.28305	1.21839	1.40072	1.46931	1.46751	1.41065	1.24914	1.57217			100	1.64785	1.51245	1.48846	1.22435	1.17446	1.33015
	1000	2.54867	2.46239	2.60177	1.76377	1.81705	1.82771	1.99474	2.13158	1.90526	1.97419	2.22097	2.25968				1000	1.71994	1.94368	1.77626	1.5273	1.47414	1.46695	1.83032	1.84657	1.96029	1.87457	1.89003	1.81787			1000	2.07486	2.17865	2.32785	1.84758	1.58663	1.76358
	Fig 2D																Independent Experiment #2															Independent Experiment #3
	Concentration	WT+PBS			WT+ISO			β2-AR-/-+PBS			β2-AR-/-+ISO							WT+PBS			WT+ISO			β2-AR-/-+PBS			β2-AR-/-+ISO						β2AR-/-			WT + ISO
	0	0.964968	1.06529	0.969745	0.998361	0.978689	1.02295	1.02449	1.01633	0.959184	0.943681	0.997253	1.05907				0	0.96374	1.01145	1.02481	0.951904	0.955912	1.09218	0.984197	1.01075	1.00506	0.987111	0.959818	1.05307			0	0.979241	1.02004	1.00072	0.976868	1.01601	1.00712
	1	1.28169	1.28025	1.26115	0.934426	1.06721	0.914754	1.01633	0.877551	0.967347	0.762363	0.898352	0.910714				1	0.989899	0.994949	1.01515	1.01189	0.979459	1.00865	0.95463	1.05158	0.993785	0.96679	0.998155	1.03506			1	1.11146	1.18563	1.02245	0.984563	0.997745	0.99663
	10	1.21815	1.30892	1.31847	1.0377	0.909836	1.09672	0.922449	0.942857	0.918367	0.832418	0.791209	0.853022				10	1.05051	1.08081	1.01178	1.0427	1.01027	0.997297	1.00311	1.05531	0.993785	1.00369	0.990775	0.976015			10	1.27856	1.23663	1.34452	1.17996	1.27456	1.19763
	100	1.31847	1.4379	1.47611	0.993443	1.09672	1.0377	1.17551	0.995918	1.04898	1.0261	1.03846	1.03434				100	1.05916	1.04198	1.18702	0.941884	0.887776	1.11623	1.06384	1.00316	1.04109	1.10083	1.15087	1.08946			100	1.54712	1.34582	1.47456	1.19746	1.28147	1.17456
	1000	2.55573	2.59873	2.43631	2.17377	2.18361	2.17869	2.35102	2.55918	2.39184	2.48901	2.81044	2.83516				1000	1.88206	1.82634	1.89924	1.46693	1.50301	1.45691	1.70291	1.54172	1.6062	1.84458	1.71039	1.8605			1000	1.98453	1.74523	2.04156	1.44526	1.54759	1.44758
	Fig 2G
		β2-AR-/-+PBS	β2-AR-/-+ISO
		1	1.00414
		1	0.833945
		1	1.19645
		1	0.973553
		1	0.939573
		1	1.62431

## Sheet: Figure 2H
ASK1 (Phospho-Ser83)		8.34565
NFkB-p65 (Phospho-Ser529)		4.82539
Chk1 (Phospho-Ser345)		2.92136
NFkB-p105 (Phospho-Ser927)		2.81765
AKT (Phospho-Thr308)		2.75779
BAD (Phospho-Ser112)		2.48032
Chk1 (Phospho-Ser317)		2.29828
NFkB-p105/p50 (Phospho-Ser932)		1.91361
Caspase 8 (Phospho-Ser347)		1.84695
P70S6k (Phospho-Thr421)		1.76732
BCL-2 (Phospho-Thr69)		1.74623
JNK1/2/3 (Phospho-Thr183/Tyr185)		1.60446
HSP27 (Phospho-Ser82)		1.48879
NFkB-p65 (Phospho-Ser311)		1.48856
P70S6K (Phospho-Ser418)		1.46499
PKC pan activation site (Phospho)		1.46177
NFkB-p65 (Phospho-Ser536)		1.45901
c-Jun (Phospho-Thr91)		1.43529
HSP27 (Phospho-Ser78)		1.4254
NFkB-p105/p50 (Phospho-Ser907)		1.41473
B-RAF (Phospho-Ser601)		1.39125
P90RSK (Phospho-Ser380)		1.3664
BCL-2 (Phospho-Ser70)		1.36043
FKHR (Phospho-Ser256)		1.34456
ERK1-p44/42 MAP Kinase (Phospho-Tyr204)		1.31362
A-RAF (Phospho-Tyr301/302)		1.30272
AKT2 (Phospho-Ser474)		1.27404
IKK alpha (Phospho-Thr23)		1.26852
BAD (Phospho-Ser134)		1.25607
P70S6K (Phospho-Ser424)		1.24956
PTEN (Phospho-Ser370)		1.2126
P70S6K (Phospho-Ser371)		1.20214
HSP90B (Phospho-Ser226)		1.19928
CDC2 (Phospho-Tyr15)		1.19075
BIM (Phospho-Ser69/65)		1.1711
SAPK/JNK (Phospho-Thr183)		1.1627
Caspase 6 (Phospho-Ser257)		1.13914
ERK1-p44/42 MAP Kinase (Phospho-Thr202)		1.12053
AKT1 (Phospho-Thr72)		1.10712
FADD (Phospho-Ser194)		1.07893
14-3-3 theta/tau (Phospho-Ser232)		1.06252
NFkB-p65 (Phospho-Thr254)		1.0588
IkB-beta (Phospho-Thr19)		1.05498
AKT1 (Phospho-Tyr474)		1.05208
AKT (Phospho-Ser473)		1.05006
p53 (Phospho-Ser6)		1.04309
c-Jun (Phospho-Ser243)		1.03357
Chk2 (Phospho-Thr387)		1.02947
NFkB-p105/p50 (Phospho-Ser893)		1.02237
SAPK/JNK (Phospho-Tyr185)		1.01187
BCL-2 (Phospho-Thr56)		0.998436
FKHR (Phospho-Ser319)		0.976861
NFkB-p65 (Phospho-Ser276)		0.948075
CDK1/CDC2 (Phospho-Thr14)		0.947059
P70S6K (Phospho-Ser411)		0.939869
p53 (Phospho-Ser37)		0.935547
Caspase 9 (Phospho-Ser196)		0.934624
Chk2 (Phospho-Thr383)		0.910344
BAD (Phospho-Ser91/128)		0.903397
P90RSK (Phospho-Thr573)		0.89755
NFkB-p100/p52 (Phospho-Ser869)		0.891227
XIAP (Phospho-Ser87)		0.88758
14-3-3 zeta (Phospho-Ser58)		0.880818
PTEN (Phospho-Ser380/Thr382/Thr383)		0.877804
HSP90B (Phospho-Ser254)		0.870272
p53 (Phospho-Ser392)		0.868373
ATRIP (Phospho-Ser68/72)		0.840075
CaMKII (Phospho-Thr286)		0.834661
Chk2 (Phospho-Thr68)		0.828694
BAD (Phospho-Ser155)		0.823345
P70S6K-beta (Phospho-Ser423)		0.802057
IkB-alpha (Phospho-Ser32/36)		0.788837
BAD (Phospho-Ser136)		0.778847
Caspase 9 (Phospho-Tyr153)		0.773595
Caspase 9 (Phospho-Ser144)		0.76605
PTEN (Phospho-Ser380)		0.746815
PKA CAT (Phospho-Thr197)		0.739186
Caspase 3 (Phospho-Ser150)		0.731235
P90RSK (Phospho-Thr359/Ser363)		0.722839
BCL-XL (Phospho-Ser62)		0.713393
IKK beta (Phospho-Tyr188)		0.713079
IKKa/b (Phospho-Ser180/181)		0.705487
HSP27 (Phospho-Ser15)		0.704506
B-RAF (Phospho-Ser446)		0.700348
NFkB-p65 (Phospho-Ser468)		0.696045
Lamin A/C (Phospho-Ser22)		0.689597
BID (Phospho-Ser78)		0.68883
Survivin (Phospho-Thr117)		0.687963
NFkB-p105/p50 (Phospho-Ser337)		0.682432
FOXO1A (Phospho-Ser329)		0.681087
BCL-XL (Phospho-Thr47)		0.661685
MKK7/MAP2K7 (Phospho-Ser271)		0.659396
P70S6K (Phospho-Thr229)		0.646263
Chk1 (Phospho-Ser280)		0.640708
Chk2 (Phospho-Ser516)		0.632517
Caspase 9 (Phospho-Thr125)		0.611137
TAK1 (Phospho-Thr184)		0.611094
IkB-alpha (Phospho-Tyr42)		0.578322
IkB-epsilon (Phospho-Ser22)		0.550366
PI3-kinase p85-subunit alpha/gamma (Phospho-Tyr467/Tyr199)		0.546739
ASK1 (Phospho-Ser966)		0.534253
NFkB-p100/p52 (Phospho-Ser865)		0.499091
14-3-3 zeta/delta (Phospho-Thr232)		0.483747
IKK gamma (Phospho-Ser85)		0.47134
Chk1 (Phospho-Ser286)		0.446413
B-RAF (Phospho-Thr598)		0.396316
DAXX (Phospho-Ser668)		0.369866
FOXO1/3/4-PAN (Phospho-Thr24/32)		0.366687
Lamin A/B(Lamin A/C) (Phospho-Ser392)		0.28999
IKK beta (Phospho-Tyr199)		0.24533
IKK gamma (Phospho-Ser31)		0.183345

## Sheet: Figure 2I
IKK gamma (Phospho-Ser31)		5.51
IKK beta (Phospho-Tyr199)		5.49413
B-RAF (Phospho-Thr598)		4.74271
DAXX (Phospho-Ser668)		3.0032
NFkB-p100/p52 (Phospho-Ser865)		2.88295
PTEN (Phospho-Ser380)		2.60706
Lamin A/B(Lamin A/C) (Phospho-Ser392)		2.45196
FOXO1/3/4-PAN (Phospho-Thr24/32)		2.34256
IkB-epsilon (Phospho-Ser22)		2.33273
BCL-XL (Phospho-Ser62)		2.3221
ASK1 (Phospho-Ser966)		2.32055
BCL-XL (Phospho-Thr47)		2.11758
Caspase 9 (Phospho-Thr125)		2.08758
Chk2 (Phospho-Ser516)		2.04751
IKK gamma (Phospho-Ser85)		2.00999
FOXO1A (Phospho-Ser329)		1.98724
Caspase 9 (Phospho-Tyr153)		1.97159
14-3-3 zeta/delta (Phospho-Thr232)		1.80264
p53 (Phospho-Ser392)		1.74465
Chk2 (Phospho-Thr68)		1.73387
HSP90B (Phospho-Ser254)		1.71768
PI3-kinase p85-subunit alpha/gamma (Phospho-Tyr467/Tyr199)		1.61874
TAK1 (Phospho-Thr184)		1.54502
NFkB-p105/p50 (Phospho-Ser337)		1.54346
PTEN (Phospho-Ser380/Thr382/Thr383)		1.3731
ATRIP (Phospho-Ser68/72)		1.33146
BID (Phospho-Ser78)		1.31014
MKK7/MAP2K7 (Phospho-Ser271)		1.30873
P70S6K (Phospho-Ser411)		1.30364
CaMKII (Phospho-Thr286)		1.2994
B-RAF (Phospho-Ser446)		1.29423
NFkB-p65 (Phospho-Ser468)		1.25657
Chk2 (Phospho-Thr383)		1.23623
Chk1 (Phospho-Ser286)		1.21237
Survivin (Phospho-Thr117)		1.21192
PTEN (Phospho-Ser370)		1.21083
IkB-alpha (Phospho-Tyr42)		1.20922
JNK1/2/3 (Phospho-Thr183/Tyr185)		1.18348
Caspase 6 (Phospho-Ser257)		1.17119
NFkB-p65 (Phospho-Thr254)		1.13894
BAD (Phospho-Ser136)		1.08035
BAD (Phospho-Ser155)		1.06714
Caspase 8 (Phospho-Ser347)		1.04756
P70S6K (Phospho-Thr229)		1.04589
CDK1/CDC2 (Phospho-Thr14)		1.04144
PKA CAT (Phospho-Thr197)		0.996578
IKK beta (Phospho-Tyr188)		0.9842
FKHR (Phospho-Ser319)		0.975085
c-Jun (Phospho-Ser243)		0.948809
Chk1 (Phospho-Ser280)		0.943755
NFkB-p65 (Phospho-Ser276)		0.941623
BIM (Phospho-Ser69/65)		0.932556
XIAP (Phospho-Ser87)		0.932378
AKT1 (Phospho-Tyr474)		0.929996
14-3-3 zeta (Phospho-Ser58)		0.928202
BCL-2 (Phospho-Thr56)		0.918297
AKT1 (Phospho-Thr72)		0.918109
IKKa/b (Phospho-Ser180/181)		0.914029
P70S6K (Phospho-Ser424)		0.90076
HSP27 (Phospho-Ser15)		0.896705
IkB-alpha (Phospho-Ser32/36)		0.8919
Lamin A/C (Phospho-Ser22)		0.888722
P90RSK (Phospho-Thr359/Ser363)		0.857616
P70S6K (Phospho-Ser371)		0.855223
p53 (Phospho-Ser37)		0.847333
Chk2 (Phospho-Thr387)		0.836665
B-RAF (Phospho-Ser601)		0.827019
AKT (Phospho-Ser473)		0.820845
FKHR (Phospho-Ser256)		0.807709
p53 (Phospho-Ser6)		0.797015
NFkB-p105/p50 (Phospho-Ser893)		0.780029
BCL-2 (Phospho-Ser70)		0.776317
BAD (Phospho-Ser91/128)		0.769049
P70S6K-beta (Phospho-Ser423)		0.745741
SAPK/JNK (Phospho-Thr183)		0.729972
A-RAF (Phospho-Tyr301/302)		0.720611
PKC pan activation site (Phospho)		0.716026
NFkB-p105/p50 (Phospho-Ser907)		0.712365
ERK1-p44/42 MAP Kinase (Phospho-Thr202)		0.711855
Caspase 3 (Phospho-Ser150)		0.709088
NFkB-p105 (Phospho-Ser927)		0.702288
P70S6K (Phospho-Ser418)		0.69978
c-Jun (Phospho-Thr91)		0.698564
NFkB-p65 (Phospho-Ser536)		0.689775
HSP90B (Phospho-Ser226)		0.687271
P90RSK (Phospho-Thr573)		0.681401
P70S6k (Phospho-Thr421)		0.678342
NFkB-p65 (Phospho-Ser311)		0.676871
ERK1-p44/42 MAP Kinase (Phospho-Tyr204)		0.665119
NFkB-p100/p52 (Phospho-Ser869)		0.664952
SAPK/JNK (Phospho-Tyr185)		0.662144
BAD (Phospho-Ser134)		0.66124
P90RSK (Phospho-Ser380)		0.659131
IKK alpha (Phospho-Thr23)		0.658145
NFkB-p105/p50 (Phospho-Ser932)		0.636548
HSP27 (Phospho-Ser82)		0.61828
BCL-2 (Phospho-Thr69)		0.614876
Caspase 9 (Phospho-Ser144)		0.602371
14-3-3 theta/tau (Phospho-Ser232)		0.599881
FADD (Phospho-Ser194)		0.597881
Caspase 9 (Phospho-Ser196)		0.574418
HSP27 (Phospho-Ser78)		0.567002
IkB-beta (Phospho-Thr19)		0.559273
CDC2 (Phospho-Tyr15)		0.509336
AKT2 (Phospho-Ser474)		0.465517
BAD (Phospho-Ser112)		0.240763
AKT (Phospho-Thr308)		0.239087
Chk1 (Phospho-Ser317)		0.234862
Chk1 (Phospho-Ser345)		0.14825
NFkB-p65 (Phospho-Ser529)		0.096701
ASK1 (Phospho-Ser83)		0.072931

## Sheet: Figure 3A-D
	Fig 3A																												Independent Experiment #2
		Time (minutes)	WT+PBS						WT+ISO						β2-AR-/-+PBS						β2-AR-/-+ISO								Time (minutes)	WT+PBS				WT+ISO				β2-AR-/-+PBS				β2-AR-/-+ISO
		1.41145	2.37204	2.2755	1.97102	2.52784	2.08536	2.21701	2.25477	2.67564	2.65819	2.36164	2.47633	2.79655	1.91523	2.34217	2.24213	1.92352	2.36044	2.20634	1.78888	1.95719	2.39907	1.80358	2.13027	2.04082			1.41154	6.1932	6.04117	5.54298	6.20347	7.02625	7.01365	6.5138	6.19826	4.10249	4.58424	4.76057	4.52266	5.19882	4.20619	4.58548	4.86343
		7.94817	2.28489	2.14042	1.89344	2.38474	1.9408	2.08485	2.10769	2.52001	2.50719	2.20315	2.32639	2.62654	1.76833	2.17106	2.0961	1.77648	2.21238	2.07921	1.68203	1.82681	2.24488	1.68491	1.98171	1.91765			7.95014	5.75308	5.61431	5.20454	5.75107	6.6157	6.64094	6.09355	5.78855	3.81033	4.20208	4.46833	4.14172	4.77646	3.85272	4.13349	4.46719
		14.4851	2.24573	2.12052	1.88592	2.34049	1.93673	2.0445	2.07939	2.50314	2.46478	2.16847	2.30802	2.58288	1.69304	2.0891	2.04386	1.72071	2.15715	2.0183	1.62958	1.79232	2.18353	1.63989	1.91956	1.86991			14.4854	5.56214	5.43001	5.03123	5.54096	6.3979	6.45986	5.88465	5.59045	3.66414	4.01286	4.29718	3.97019	4.5563	3.70025	3.95975	4.27423
		21.103	1.12992	1.05743	0.963866	1.17795	0.968033	0.998288	1.01475	1.21664	1.28541	0.885313	1.08468	1.23474	0.825311	0.927241	0.920266	0.734582	0.934394	0.876287	0.746429	0.82164	1.00716	0.774806	0.8822	0.836257			21.1007	2.88998	2.774	2.62095	2.87868	3.28534	3.34174	3.10431	2.86474	2.04908	2.25772	2.40279	2.18649	2.60682	2.12051	2.08689	2.3743
		27.6402	1.10535	0.977774	0.900119	1.06118	0.945442	0.992738	0.989199	1.18895	1.28541	0.904294	1.07396	1.222	0.812081	0.914215	0.893098	0.703751	0.918718	0.855808	0.709372	0.825912	0.987718	0.729877	0.864999	0.807234			27.6393	2.83373	2.69886	2.5165	2.77034	3.20226	3.25097	2.98429	2.73964	1.96363	2.08386	2.29814	2.05167	2.48745	1.98523	1.99524	2.29887
		34.1786	1.09373	1.0067	0.883298	1.08368	0.978998	0.946752	0.993887	1.19766	1.29152	0.940588	1.11583	1.23209	0.795545	0.920166	0.884998	0.702973	0.906652	0.859253	0.705058	0.806225	0.957734	0.727956	0.861548	0.810101			34.1785	2.76217	2.66506	2.46706	2.70608	3.10043	3.14298	2.94431	2.69344	1.92214	2.0318	2.27375	2.01736	2.40502	1.9349	1.94402	2.2551
		40.7872	4.51759	4.74922	4.21605	5.28171	4.26952	4.50991	5.19422	6.33565	6.19942	5.1978	5.71633	6.41741	3.63881	4.82736	4.60799	4.08302	5.10709	4.88093	3.84195	4.23211	5.28107	3.86691	4.6653	4.47877			40.787	7.36256	7.95225	5.53212	6.67575	10.5285	10.1331	8.91703	8.93288	4.79363	5.41013	5.2464	5.3066	5.86415	4.64622	5.05926	5.28547
		47.3292	4.74889	4.92965	4.31441	5.47217	4.39141	4.78348	5.94828	7.422	7.35837	6.15863	6.69406	7.43531	3.88762	5.19252	5.00375	4.34786	5.25625	5.14469	4.1043	4.38021	5.4614	4.11293	4.77486	4.65443			47.3277	7.42946	8.22141	5.59986	6.38802	11.6137	11.5296	9.69712	9.68083	4.92031	5.5899	5.40886	5.41924	6.15122	4.98587	5.41009	5.62355
		53.8686	4.86689	5.10588	4.59624	5.61786	4.60294	4.80291	6.23594	7.7796	7.6194	6.49097	6.96325	7.69266	3.97453	5.19078	4.99751	4.37209	5.19962	5.12815	4.12967	4.28639	5.28519	4.0636	4.67353	4.50697			53.8704	7.05877	7.77808	6.00029	6.74969	12.0238	12.2668	10.5828	10.478	5.04596	5.6399	5.64954	5.4571	6.30092	5.0867	5.56281	5.77693
		60.4808	0.768111	0.673527	0.654723	0.6676	0.645483	0.63438	0.493725	0.562623	0.741393	0.292105	0.508023	0.597925	0.523827	0.560716	0.533038	0.41851	0.528473	0.494785	0.431808	0.477318	0.612993	0.472745	0.539098	0.500806			60.4848	1.94133	1.81783	1.54154	1.81051	1.89627	1.95634	1.70926	1.48265	1.32482	1.48533	1.59553	1.47064	1.73095	1.30705	1.42382	1.44494
		67.0245	0.698844	0.634499	0.626823	0.675975	0.593998	0.634262	0.570736	0.633354	0.806001	0.390843	0.565092	0.64717	0.578355	0.573975	0.603232	0.500874	0.572997	0.538622	0.482356	0.516167	0.657258	0.529398	0.57573	0.527409			67.0271	1.78632	1.72663	1.48138	1.71845	1.79568	1.77657	1.67323	1.49115	1.28379	1.42521	1.53431	1.40333	1.59125	1.204	1.32994	1.42275
		73.577	0.654424	0.567783	0.539408	0.627119	0.57447	0.56831	0.578692	0.637747	0.788071	0.409887	0.577581	0.635154	0.582285	0.565423	0.603941	0.49088	0.562105	0.526363	0.478182	0.50395	0.650539	0.518181	0.574076	0.532813			73.5688	1.69558	1.6662	1.46084	1.68656	1.72645	1.72447	1.64817	1.52241	1.2466	1.37795	1.51251	1.37348	1.52812	1.1709	1.29146	1.41966
	Fig 3B							Independent Experiment #2
		WT+PBS	WT+ISO	β2-AR-/-+PBS	β2-AR-/-+ISO			WT+PBS	WT+ISO	β2-AR-/-+PBS	β2-AR-/-+ISO
		10.4773	14.94	10.08	12.02			35.94	49.41	38.21	36.52
		12.5837	14.44	11.47	12.08			36.48	43.49	38.26	36.89
		11.4819	17.4	11.2	11.36			37.42	47.55	38.72	35.01
		10.2429	17.02	11.84	12.59			36.22	43.54	35.87	35.59
		11.9329	15.68	12.1	11.66
		13.7155	16.17	11.94	12.53
	Fig 3D			WT+PBS	WT+ISO
		AKT1 (Phospho-Ser473)		1	1.11094
		AKT1S1 (Phospho-Thr246)		1	1.03936
		AKT2 (Phospho-Ser474)		1	1.05669
		JAK2 (Phospho-Tyr1007)		1	0.920266
		JAK2 (Phospho-Tyr221)		1	0.973681
		Raf1 (Phospho-Ser259)		1	1.27708
		STAT2 (Phospho-Tyr690)		1	1.47303
		STAT3 (Phospho-Tyr705)		1	1.0315
		STAT5B (Phospho-Ser731)		1	1.32465
		STAT6 (Phospho-Thr645)		1	1.23227

## Sheet: Figure 3E-F
											Imaging was done in two modes of 1- colorimetric mode to visualize the marker and 2- chemiluminescence mode to visualize the target protein.
	Fig 3E										* A high exposure time in chemiluminescence mode is demonstrated below to show the membrane edges.
	Fig 3F
		WT+PBS		WT+ISO		B2AR-/-+PBS		B2AR-/-+ISO
		-	+	-	+	-	+	-	+
		0.344352	0.280074	0.522429	0.397246	0.264616	0.264482	0.255462	0.238599

## Sheet: Figure 3G-H
	Fig 3G																				Independent Experiment #2
		Time (minutes)	Mito-ISO-JSI-0uM				Mito-ISO-JSI-0.5uM				Mito-ISO-JSI-1.5uM				Mito-ISO-JSI-3uM						Time (minutes)	Mito-ISO-JSI-0uM				Mito-ISO-JSI-0.5uM				Mito-ISO-JSI-1.5uM				Mito-ISO-JSI-3uM
		1.41197	1.2229	1.5974	1.29957	1.52856	0.990863	1.10115	0.993843	0.958869	0.659465	0.483905	0.393291	0.447663	0.343584	0.25906	0.12817	0.063107			1.41129	7.83242	8.17707	7.10712	7.4439	4.05455	5.5274	5.81299	5.99414	3.88822	5.13983	3.20809	3.41767	3.09974	3.89738	4.00562	3.66989
		7.96012	1.13648	1.48786	1.17812	1.36417	0.871151	0.985934	0.845526	0.794359	0.575433	0.42922	0.366777	0.347775	0.325625	0.232989	0.133322	0.038428			7.95	7.20984	7.42021	6.53622	6.77422	3.68654	5.01256	5.21965	5.40598	3.63314	4.84863	3.01931	3.34655	2.83496	3.60829	3.61393	3.30211
		14.5084	1.08018	1.43881	1.13839	1.3496	0.837462	0.93773	0.808222	0.770915	0.54642	0.408931	0.346011	0.344375	0.31511	0.20926	0.145827	0.057504			14.4895	7.04929	7.18252	6.35064	6.55959	3.51903	4.88084	5.03827	5.23038	3.54924	4.76506	2.94125	3.34435	2.75813	3.48696	3.4557	3.17494
		21.1411	0.355902	0.549787	0.400257	0.438969	0.232402	0.238541	0.233342	0.147793	0.11305	0.020185	0.048059	-0.002062	0.10265	0.001971	-0.052718	-0.116382			21.1072	4.06724	4.03514	3.4893	3.60621	2.01818	2.69943	2.76966	2.97426	3.33433	4.62111	2.77946	3.88403	1.49992	2.02374	1.91378	1.77463
		27.7014	0.295308	0.483433	0.362367	0.39485	0.206944	0.239673	0.190393	0.11706	0.11286	0.016164	0.052873	0.003013	0.080942	-0.004407	-0.061118	-0.109194			27.6438	3.24635	3.38916	2.9929	3.02496	1.79113	2.4022	2.47002	2.62942	2.55207	4.0083	2.13954	3.98988	1.35351	1.7484	1.72202	1.58574
		34.2595	0.30565	0.477587	0.336286	0.404837	0.207939	0.232353	0.187551	0.109396	0.103952	0.049953	0.052586	0.017921	0.074685	0.018155	-0.04834	-0.106091			34.1841	3.12057	3.24378	2.84529	2.87891	1.71923	2.26681	2.34315	2.4922	2.1586	3.04068	1.72594	3.03608	1.31565	1.66233	1.66045	1.51875
		40.8802	3.61612	4.02421	3.61337	4.03456	2.96419	3.59181	2.83354	2.85316	2.21662	1.82715	1.77186	1.71794	1.82676	1.36986	1.33922	1.10617			40.7966	18.7765	19.5862	16.7788	17.5508	13.7183	13.7215	15.7695	15.344	8.33796	11.3007	7.2487	10.541	7.4172	7.09739	7.14476	6.00949
		47.4311	3.84293	4.23241	4.07621	4.36401	3.03982	3.73772	3.0507	3.05517	2.40572	1.89953	1.7989	1.81481	2.05772	1.51148	1.52459	1.19135			47.3343	16.7795	17.4559	18.9308	18.5855	13.114	15.3704	14.3192	14.9956	9.77646	11.9238	8.28539	10.4781	8.5541	8.08265	8.83837	6.95963
		53.9859	3.70289	4.15709	4.02984	4.29764	3.07439	3.78055	3.01391	3.04292	2.36771	1.89282	1.78618	1.79163	2.06977	1.54576	1.48204	1.18587			53.8772	17.3493	18.5551	18.017	18.481	13.3118	15.4406	15.2613	14.3578	10.2843	11.1496	8.47575	10.406	8.63325	8.39577	9.50261	7.33855
		60.6195	0.214559	0.255497	0.197885	0.208451	0.134826	0.079112	0.101761	0.033441	0.020434	-0.026637	-0.033647	-0.034793	0.128744	0.03372	-0.033904	-0.159989			60.4899	2.27206	2.50813	2.10143	2.09507	1.53986	1.80917	1.86992	1.7938	1.67572	2.34967	1.24175	1.21317	1.26084	1.56349	1.54839	1.31079
		67.1732	0.158261	0.210916	0.19369	0.170494	0.152255	0.085721	0.106837	0.046176	0.011235	-0.01211	-0.021282	-0.054249	0.124254	0.018933	-0.059204	-0.166093			67.0314	2.10468	2.27089	1.95163	1.92683	1.26639	1.67495	1.71246	1.67304	1.34194	1.74349	1.05119	1.32508	1.04447	1.27375	1.3074	1.15312
		73.7286	0.147183	0.192015	0.190787	0.168528	0.128672	0.084202	0.118731	0.075891	0.002207	0.013169	0.005268	-0.041798	0.151213	0.036653	-0.054686	-0.156626			73.5746	2.03386	2.18838	1.88481	1.85525	1.22365	1.6268	1.65512	1.62465	1.2135	1.61885	0.98076	1.3122	0.997136	1.17015	1.24693	1.09298
	Fig 3H													Independent Experiment #2
		Group Name	Assay Wells	glycoATP Production Rate (Basal) (pmol/min)	mitoATP Production Rate (Basal) (pmol/min)	Total ATP Production Rate (Basal) (pmol/min)								Group Name	Assay Wells	glycoATP Production Rate (Basal) (pmol/min)	mitoATP Production Rate (Basal) (pmol/min)	Total ATP Production Rate (Basal) (pmol/min)
		ATP-ISO-JSI-0.5uM	C09	7.82248	2.39252	10.215								ATP-ISO-JSI-0.5uM	C09	21.847	7.89641	29.7434
			C10	7.63309	2.70885	10.3419									C10	21.4265	6.89552	28.3221
			D09	7.84849	2.90035	10.7488									D09	20.9476	7.27756	28.2251
			D10	6.48833	2.30221	8.79054									D10	21.3408	5.97536	27.3161
		Group Name	Assay Wells	glycoATP Production Rate (Basal) (pmol/min)	mitoATP Production Rate (Basal) (pmol/min)	Total ATP Production Rate (Basal) (pmol/min)								Group Name	Assay Wells	glycoATP Production Rate (Basal) (pmol/min)	mitoATP Production Rate (Basal) (pmol/min)
		ATP-ISO-JSI-0uM	A09	8.25807	3.99215	12.2502								ATP-ISO-JSI-0uM	A09	28.7497	11.7125	40.4622
			A10	10.053	4.94937	15.0024									A10	27.7796	9.62576	37.4054
			B09	10.613	4.87569	15.4887									B09	29.1409	11.1128	40.2536
			B10	11.3541	4.84641	16.2005									B10	28.1487	10.2049	38.3535
		Group Name	Assay Wells	glycoATP Production Rate (Basal) (pmol/min)	mitoATP Production Rate (Basal) (pmol/min)	Total ATP Production Rate (Basal) (pmol/min)								Group Name	Assay Wells	glycoATP Production Rate (Basal) (pmol/min)	mitoATP Production Rate (Basal) (pmol/min)
		ATP-ISO-JSI-1.5uM	E09	8.44848	1.79255	10.241								ATP-ISO-JSI-1.5uM	E09	22.8469	5.77496	28.6219
			E10	6.92852	1.62883	8.55735									E10	21.9058	5.15635	27.0621
			F09	7.16971	1.64479	8.8145									F09	20.8935	5.01145	25.905
			F10	6.50263	1.65202	8.15465									F10	22.1566	4.84456	27.0012
		Group Name	Assay Wells	glycoATP Production Rate (Basal) (pmol/min)	mitoATP Production Rate (Basal) (pmol/min)	Total ATP Production Rate (Basal) (pmol/min)								Group Name	Assay Wells	glycoATP Production Rate (Basal) (pmol/min)	mitoATP Production Rate (Basal) (pmol/min)
		ATP-ISO-JSI-3uM	G09	7.89085	1.08804	8.9789								ATP-ISO-JSI-3uM	G09	23.4865	3.24464	26.7312
			G10	7.32842	0.985341	8.31376									G10	22.4164	3.57996	25.9963
			H09	8.30488	1.07755	9.38243									H09	21.4559	4.22454	25.6804
			H10	6.63438	0.796304	7.43068									H10	23.5579	3.75693	27.3148

## Sheet: Figure 3I-J
											Imaging was done in two modes of 1- colorimetric mode to visualize the marker and 2- chemiluminescence mode to visualize the target protein.
	Fig 3I										* A high exposure time in chemiluminescence mode is demonstrated below to show the membrane edges.
	Fig 3J
		WT+PBS	WT+ISO	β2-AR-/-+PBS	β2-AR-/-+ISO
		0.868951	0.355785	0.727247	0.656888

## Sheet: Figure 3K-L
	Fig 3K														Independent Experiment #2
			D0			Vehicle			JSI-124							D0			Vehicle			JSI-124
		PBS	1.04984	0.987851	0.964244	26.6085	40.7749	29.5628	53.4504	48.8808	42.7568				PBS	0.961538	1.12393	0.91453	13.3616	14.0685	13.4417	28.6085	38.7749	29.5628
		ISO	1.28076	0.940318	0.830344	10.3616	14.0685	15.4417	27.0894	19.1582	25.539				ISO	0.99854	0.954745	1.04672	25.0894	20.1582	25.539	51.4504	48.8808	45.7568
	Fig 3L
				H3			pSTAT3			STAT3			IgG
		Site 1	-	16.0155	19.6304	17.3669	1.40453	1.51439	1.04325	1.88405	2.10436	2.02625	0.778109	0.98717	1.23472
			+	26.2672	25.6783	27.6008	0.600311	0.891068	0.673855	0.750338	0.888799	0.883828	1.0257	0.92343	1.05087
		Site 2	-	17.1254	22.4971	20.7931	1.34337	1.35033	1.83716	5.21754	5.65845	5.21338	0.782105	0.98155	1.23635
			+	28.3602	25.3211	23.6361	0.613435	0.641825	0.751643	0.523538	0.476187	1.16349	1.05333	0.956201	0.990472
		Site 3	-	18.0249	19.152	20.0197	1.03702	1.02998	1.48386	1.83996	2.11075	2.21196	0.963927	0.954722	1.08135
			+	30.3249	21.9388	29.5886	1.04751	1.04751	1.42282	0.773562	1.10635	1.05961	1.14281	1.11365	0.74354

## Sheet: Figure 4
	Fig 4A																						Independent Experiment #2
			WT+ISO (2 hr)			WT+ISO (8 hr)			WT+ISO (20 hr)			WT (2 hr)			WT (8 hr)			WT (20 hr)						WT+ISO (2 hr)			WT+ISO (8 hr)			WT+ISO (20 hr)			β2AR-/- (2 hr)			β2AR-/- (8 hr)			β2AR-/- (20 hr)
		0	73.2015	81.9173	88.5167	102.611	78.1385	112.689	49.4818	22.6937	27.8184	81.6718	61.0925	66.1411	102.739	94.7389	69.4543	36.0505	50.0382	24.0356			0	22.45	16.2583	20.3837	10.5021	12.0602	13.9405	0.431595	0.14121	0.044404	13.885	17.0238	18.944	5.51358	5.13365	6.09191	0.034826	0.107107	0.004661
		C*	2.1017	2.39505	2.62869	3.48834	2.59624	3.73492	1.32967	0.531993	0.761638	2.12865	1.75709	1.81079	3.01017	2.8992	2.12723	0.936106	1.48808	0.485492			D*CxNx	26.9267	20.6916	26.0419	31.2973	35.8706	41.1297	2.53224	0.797339	0.210787	16.5198	20.6024	22.8886	16.2857	15.4647	18.3102	0.169384	0.596695	0.013523
		Total	75.3032	84.3123	91.1454	106.099	80.7347	116.424	50.8115	23.2257	28.58	83.8005	62.8496	67.9519	105.749	97.6381	71.5815	36.9866	51.5262	24.521			N*CxDx	25.6147	19.8261	24.7674	29.3325	33.5265	38.1536	2.27488	0.714625	0.185862	15.5261	19.5006	21.5966	15.188	14.502	16.9795	0.151774	0.537219	0.011809
																							C*NxDx	14.1472	11.2299	13.8388	16.3263	18.5336	21.0837	1.36932	0.436821	0.115577	8.5318	10.8799	11.9134	8.30108	8.03001	9.26151	0.093628	0.328408	0.007759
																							Total*	32.731	25.2591	31.7848	37.4799	42.6459	48.8519	3.06435	0.969024	0.255712	20.1366	25.2783	27.9852	19.4818	18.5115	21.8627	0.205987	0.724845	0.016179
	Fig 4B																						Independent Experiment #2
			WT+ISO (2 hr)			WT+ISO (8 hr)			WT+ISO (20 hr)			WT (2 hr)			WT (8 hr)			WT (20 hr)						WT+ISO (2 hr)			WT+ISO (8 hr)			WT+ISO (20 hr)			β2AR-/- (2 hr)			β2AR-/- (8 hr)			β2AR-/- (20 hr)
		0	12.4046	9.84182	8.45271	10.9777	12.3831	10.4609	19.4442	21.4632	24.9796	7.07221	5.8593	7.29618	9.04514	8.83324	8.42517	28.1269	27.0562	35.5721			0	2.61893	2.75428	3.49843	2.11137	1.96008	2.44464	3.43149	2.31352	3.90999	3.40069	4.6519	4.95775	2.07903	2.02807	2.00208	2.82007	2.48442	2.97725
		C*	0.046679	0.035532	0.020577	0.04737	0.065733	0.043845	0.126746	0.166195	0.254817	0.009576	0.008274	0.01258	0.024698	0.021961	0.021395	0.187149	0.122436	0.335685			D*CxNx	1.62221	1.79119	2.78279	4.44886	3.71705	4.49214	17.8693	11.691	19.9277	2.3158	3.43122	3.41619	4.23818	4.14744	4.1191	14.11	12.413	14.9103
		Total	12.4512	9.87735	8.47329	11.0251	12.4488	12.5048	19.5709	21.6294	25.2344	7.08178	5.86758	7.30876	9.06984	8.8552	8.44656	28.314	27.1786	35.9077			N*CxDx	1.47384	1.65132	2.55058	4.13908	3.45582	4.19303	15.5907	10.266	17.3479	2.11774	3.16452	3.13512	3.92261	3.84149	3.81872	12.4283	10.9249	12.9748
																							C*NxDx	0.881594	0.986395	1.51212	2.37874	2.00487	2.46423	8.71726	5.8121	9.68897	1.25002	1.8305	1.82375	2.22095	2.16888	2.148	6.88712	6.07423	7.20282
																							Total*	1.97497	2.1869	3.39307	5.33138	4.46083	5.40869	21.1006	13.8754	23.5345	2.83077	4.19102	4.17861	5.08868	4.9674	4.9484	16.6718	14.671	17.5626
	Fig 4C									Independent Experiment #2
		2 hr.	8 hr.	20 hr.						2 hr.	8 hr.	20 hr.
		0.202544	0.604211	2.09734						2.32979	1.83626	11.754
		0.317403	0.29918	1.26337						1.91497	2.56536	1.41353
		0.887476	0.856745	2.06666						1.39872	2.04433	11.7945
	Fig 4D
				WT+PBS	WT+ISO
		ACC1 (Phospho-Ser80)		1	1.04784
		MAP3K7/TAK1 (Phospho-Thr184)		1	1.01526
		FOXO1/3/4-pan (Phospho-Thr24/32)		1	0.987439
		PP2A-alpha (Phospho-Tyr307)		1	0.962017
		P70S6K (Phospho-Ser424)		1	0.96195
		P70S6K (Phospho-Thr421)		1	0.955996
		PDK1 (Phospho-Ser241)		1	0.94228
		AMPKbeta1 (Phospho-Ser182)		1	0.924427
		4E-BP1 (Phospho-Thr45)		1	0.915315
		Cyclin D1 (Phospho-Thr286)		1	0.822372
		EEF2 (Phospho-Thr56)		1	0.800363
		elF4E (Phospho-Ser209)		1	0.761905
												Imaging was done in two modes of 1- colorimetric mode to visualize the marker and 2- chemiluminescence mode to visualize the target protein.
												* A high exposure time in chemiluminescence mode is demonstrated below to show the membrane edges.
	Fig 4E
	Fig 4F
		WT+PBS		WT+ISO		B2AR-/-+PBS		B2AR-/-+ISO
		-	+	-	+	-	+	-	+
		0.396127	0.509323	0.264882	0.661275	0.423995	0.512599	0.409887	0.499705

[truncated: 14 more sheets: Figure 5A, Figure 5B-I, Figure 6A-D, Figure 6E, Figure 6F-P, Figure 7, Figure S1, Figure S3, Figure S4, Figure S5C, Figure S6, FIgure S7, Figure S8, Figure S9]
